# Supplementary material for: Lack of transparency in reporting narrative synthesis of quantitative data: a methodological assessment of systematic reviews
Source: J Clin Epidemiol. 2019 Jan;105:1–9. doi: 10.1016/j.jclinepi.2018.08.019 (PMC6327109; doi:10.1016/j.jclinepi.2018.08.019)
Supplement: Data Profile [file mmc1.xml]

<?xml version="1.0" encoding="UTF-8" standalone="no"?><data:data><datasets><author>Mhairi.Campbell@glasgow.ac.uk</author><type>0</type><dataset><value>1</value><reason>Data will be made available on request</reason><comments/></dataset></datasets></data:data>
